# Supplementary material for: Expression and Immune Response Profiles in Nile Tilapia (Oreochromis niloticus) and European Sea Bass (Dicentrarchus labrax) During Pathogen Challenge and Infection
Source: Int J Mol Sci. 2024 Nov 28;25(23):12829. doi: 10.3390/ijms252312829 (PMC11641086; doi:10.3390/ijms252312829)
Supplement: Supplementary file 1 [file ijms-25-12829-s001.zip]

Archive with 1 entries (1 files):
- ijms-3341094-supplementary.pdf
